# Supplementary material for: Whole-genome analysis of escherichia coli isolated from captive giant pandas (ailuropoda melanoleuca) at the Dujiangyan base of the China conservation and research center for the giant panda, Sichuan, China
Source: Acta Vet Scand. 2025 May 29;67:27. doi: 10.1186/s13028-025-00812-x (PMC12123739; doi:10.1186/s13028-025-00812-x)
Supplement: Supplementary file 1 — Supplementary Material 1: Supplementary Table S1: Twenty-two isolated E. coli isolates with the basic information [file 13028_2025_812_MOESM1_ESM.xlsx]

## Sheet: Sheet1
Supplementary Table S4：Details of antimicrobial susceptibility test results for 22 E. coli isolates
Sample name	Ciprofloxacin	Norfloxacin	Tetracycline	Doxycycline	Cefixime	Cefuroxime	Amikacin	Gentamicin
P1	R	R	I	S	S	S	S	S
P2	S	I	I	I	S	S	S	S
P3	I	S	S	S	I	I	S	S
P4	R	S	I	S	S	S	S	S
P5	I	S	S	S	I	S	S	S
P6	S	S	S	S	S	S	S	S
P7	R	S	S	S	S	S	S	S
P8	R	I	S	S	S	S	S	S
P9	S	S	S	S	S	S	S	S
P10	I	S	S	S	I	S	S	S
P11	R	I	S	S	I	I	S	S
P12	R	I	R	I	S	S	S	S
P13	R	I	S	S	S	S	S	S
P14	R	R	R	S	S	S	I	S
P15	R	I	I	S	I	S	S	S
P16	S	S	R	I	S	S	S	S
P17	R	S	S	S	I	S	S	S
P18	R	R	I	S	I	I	S	S
P19	I	S	I	S	S	S	S	S
P20	R	I	I	S	S	S	S	S
P21	S	S	S	S	I	S	S	S
P22	R	R	S	S	S	S	S	S
S,Susceptible I,Intermediate R,Resistance
