# Supplementary material for: Whole-genome analysis of escherichia coli isolated from captive giant pandas (ailuropoda melanoleuca) at the Dujiangyan base of the China conservation and research center for the giant panda, Sichuan, China
Source: Acta Vet Scand. 2025 May 29;67:27. doi: 10.1186/s13028-025-00812-x (PMC12123739; doi:10.1186/s13028-025-00812-x)
Supplement: Supplementary file 2 — Supplementary Material 2: Supplementary Table S2: ANI scores between the 22 E. coli isolates [file 13028_2025_812_MOESM2_ESM.xlsx]

## Sheet: Sheet1
Supplementary Table S1. Twenty-two isolated E. coli isolates with the basic information.
Sample name	Host	Isolation year	ST	SeroType
P1	giant panda	2021	4049/487	O3:H8
P2	giant panda	2021	48	O64:H20
P3	giant panda	2021	48	015:H45
P4	giant panda	2021	155	Ont:H40
P5	giant panda	2021	48	Ont:H11
P6	giant panda	2021	215	O68:H12
P7	giant panda	2021	48	O5:H11/H54
P8	giant panda	2021	744	O101:H25
P9	giant panda	2021	676	O16:H5
P10	giant panda	2021	206	O101:H5
P11	giant panda	2021	3288	O39:H38
P12	giant panda	2021	2739	O15:H16
P13	giant panda	2021	201	O8:H19
P14	giant panda	2021	212	018/018ac:H49
P15	giant panda	2021	212	018/018ac:H49
P16	giant panda	2021	973	O11:H15
P17	giant panda	2021	218	O103:H43
P18	giant panda	2021	48	O39:H45
P19	giant panda	2021	609	O9a:H4
P20	giant panda	2021	58	Ont:H5
P21	giant panda	2021	212	018/018ac:H49
P22	giant panda	2021	212	O18/018ac:H49
