# Supplementary material for: Whole-genome analysis of escherichia coli isolated from captive giant pandas (ailuropoda melanoleuca) at the Dujiangyan base of the China conservation and research center for the giant panda, Sichuan, China
Source: Acta Vet Scand. 2025 May 29;67:27. doi: 10.1186/s13028-025-00812-x (PMC12123739; doi:10.1186/s13028-025-00812-x)
Supplement: Supplementary file 3 — Supplementary Material 3: Supplementary Table S3: General genome features of 22 E. coli isolates [file 13028_2025_812_MOESM3_ESM.xlsx]

## Sheet: Sheet1
	Supplementary Table S2：ANI scores between the 22 E.coil isolates
	P11	P3	P17	P15	P19	P16	P2	P9	P1	P8	P10	P18	P7	P4	P21	P6	P13	P14	P5	P12	P20	P22
P11	1	0.99124	0.991458	0.984491	0.988661	0.97323	0.991303	0.96972	0.985002	0.992494	0.996503	0.991088	0.99139	0.984593	0.984488	0.993315	0.985264	0.984475	0.990921	0.991152	0.982928	0.984489
P3	0.991629	1	0.991929	0.984869	0.989178	0.974669	0.995184	0.97	0.985313	0.991985	0.991414	0.998151	0.995627	0.984605	0.984872	0.994014	0.984903	0.984862	0.994819	0.996462	0.9838	0.984873
P17	0.99155	0.991548	1	0.985263	0.988732	0.973485	0.991628	0.970132	0.98507	0.991321	0.991874	0.991695	0.992217	0.98465	0.985265	0.993089	0.98536	0.985253	0.991435	0.991806	0.983714	0.985272
P15	0.984255	0.984186	0.984974	1	0.984477	0.97354	0.984093	0.969034	0.992155	0.983744	0.984375	0.9844	0.984624	0.991431	0.999986	0.98489	0.991821	0.99997	0.984292	0.98412	0.990563	0.999964
P19	0.988789	0.98936	0.988791	0.984701	1	0.973576	0.989148	0.969197	0.984988	0.988887	0.989098	0.989211	0.989369	0.984557	0.984709	0.989598	0.984368	0.984698	0.989072	0.989404	0.98426	0.984725
P16	0.973078	0.974491	0.972987	0.973845	0.973558	1	0.97402	0.970027	0.973725	0.973317	0.973033	0.97403	0.973567	0.973609	0.973842	0.973735	0.973653	0.973831	0.973917	0.97397	0.97227	0.973832
P2	0.991268	0.994831	0.991946	0.984574	0.989453	0.974204	1	0.969682	0.985107	0.992855	0.991462	0.994777	0.996745	0.984553	0.984577	0.9937	0.985008	0.984574	0.99792	0.995842	0.984147	0.984598
P9	0.97014	0.970082	0.970416	0.96983	0.970221	0.970516	0.970471	1	0.96972	0.96989	0.970851	0.969668	0.970145	0.970549	0.969828	0.970247	0.97015	0.969832	0.970522	0.970252	0.96897	0.969824
P1	0.984416	0.984165	0.984742	0.991132	0.984646	0.973642	0.984761	0.968836	1	0.983818	0.984352	0.984206	0.984019	0.99139	0.991133	0.984698	0.991895	0.991124	0.984478	0.984522	0.991092	0.991146
P8	0.992465	0.991846	0.991464	0.984483	0.988984	0.973543	0.992986	0.96925	0.984936	1	0.992749	0.991766	0.992957	0.984085	0.984488	0.993103	0.984848	0.98447	0.992569	0.992057	0.98387	0.98454
P10	0.996746	0.991167	0.991973	0.984845	0.989614	0.973102	0.99153	0.970303	0.985315	0.993062	1	0.99076	0.992085	0.984584	0.984847	0.993906	0.985415	0.984827	0.991606	0.991508	0.983738	0.984851
P18	0.991172	0.997833	0.991653	0.984786	0.988945	0.973947	0.994483	0.968987	0.984989	0.991572	0.990962	1	0.995412	0.984577	0.98478	0.993103	0.984864	0.98478	0.993904	0.99506	0.983696	0.984786
P7	0.991358	0.994645	0.992026	0.984682	0.989048	0.973499	0.99588	0.969202	0.984593	0.992354	0.991165	0.994717	1	0.98396	0.984697	0.993254	0.984756	0.984677	0.995584	0.994752	0.983163	0.984695
P4	0.984837	0.984133	0.98495	0.991196	0.98467	0.973794	0.984388	0.969532	0.991833	0.984093	0.984739	0.984581	0.98438	1	0.991203	0.984832	0.992254	0.991187	0.984653	0.984578	0.996088	0.991209
P21	0.984263	0.984012	0.984916	0.999985	0.984235	0.973493	0.984098	0.969222	0.992226	0.983538	0.984219	0.984084	0.984522	0.991461	1	0.984728	0.99177	0.999975	0.984286	0.984131	0.990476	0.99998
P6	0.993856	0.993724	0.993013	0.985078	0.989254	0.973615	0.993637	0.969406	0.985543	0.993005	0.993727	0.993225	0.993722	0.984679	0.985081	1	0.985463	0.985071	0.993639	0.993358	0.983795	0.985084
P13	0.984685	0.984886	0.984552	0.991648	0.983866	0.97312	0.985098	0.969181	0.991858	0.984037	0.984684	0.984887	0.985024	0.991993	0.991646	0.985193	1	0.991638	0.984825	0.984772	0.98974	0.991638
P14	0.984247	0.983814	0.984686	0.999954	0.984369	0.973372	0.984006	0.969115	0.991894	0.983479	0.983939	0.983977	0.984262	0.991184	0.999961	0.984741	0.991482	1	0.984178	0.984055	0.990262	0.999955
P5	0.991064	0.994461	0.991605	0.984798	0.988867	0.974282	0.997882	0.969425	0.985278	0.992573	0.99106	0.994098	0.995907	0.984911	0.984793	0.993611	0.98516	0.984779	1	0.995084	0.983611	0.984793
P12	0.991067	0.996001	0.991859	0.984335	0.988829	0.974262	0.995444	0.970269	0.984888	0.992175	0.991571	0.99483	0.99514	0.98433	0.984335	0.993361	0.985082	0.984315	0.994665	1	0.983274	0.984356
P20	0.982421	0.983067	0.983349	0.990153	0.983671	0.971743	0.983453	0.968132	0.991355	0.983377	0.983384	0.982867	0.98361	0.995431	0.990154	0.983606	0.990573	0.990141	0.983065	0.983252	1	0.990171
P22	0.983526	0.98299	0.983981	0.999275	0.983582	0.972852	0.98309	0.968627	0.991239	0.982942	0.983221	0.983213	0.983551	0.990418	0.999279	0.983764	0.990765	0.999266	0.983322	0.983337	0.9897	1
