# Supplementary material for: Whole-genome analysis of escherichia coli isolated from captive giant pandas (ailuropoda melanoleuca) at the Dujiangyan base of the China conservation and research center for the giant panda, Sichuan, China
Source: Acta Vet Scand. 2025 May 29;67:27. doi: 10.1186/s13028-025-00812-x (PMC12123739; doi:10.1186/s13028-025-00812-x)
Supplement: Supplementary file 4 — Supplementary Material 4: Supplementary Table S4: Details of antimicrobial susceptibility test results for 22 E. coli isolates [file 13028_2025_812_MOESM4_ESM.xlsx]

## Sheet: Sheet1
Supplementary Table S3：General genome features of 22 E. coli isolates.
Sample name	Contigs	Largest contig(bp)	Total length(bp)	GC(%)	N50(bp)	No of genes	No of rRNA	No of tRNA	Complete BUSCOs (C)	Complete and single-copy BUSCOs (S)	Complete and duplicated BUSCOs (D)
P1	157	635747	4745544	50.66	225785	4410	5	81	124（100.0%）	124（100.0%）	0
P2	182	243737	4613082	50.65	117193	4310	4	82	124（100.0%）	124（100.0%）	0
P3	137	284341	4740270	50.62	137032	4420	7	86	124（100.0%）	124（100.0%）	0
P4	150	477256	4729217	50.58	119242	4440	4	77	124（100.0%）	124（100.0%）	0
P5	190	237571	4598112	50.69	101786	4279	4	82	124（100.0%）	124（100.0%）	0
P6	134	418740	4607329	50.74	210501	4276	4	82	124（100.0%）	124（100.0%）	0
P7	181	276497	4840204	50.6	104062	4563	6	83	124（100.0%）	123（100.0%）	1
P8	134	362352	4666305	50.68	147610	4326	4	81	124（100.0%）	124（100.0%）	0
P9	136	708130	4805010	50.76	449879	4478	8	89	124（100.0%）	124（100.0%）	0
P10	178	467882	4771823	50.7	125593	4461	5	82	124（100.0%）	124（100.0%）	0
P11	239	205203	4773073	50.62	84781	4486	7	84	124（100.0%）	124（100.0%）	0
P12	189	315143	4753011	50.71	133197	4494	5	86	124（100.0%）	124（100.0%）	0
P13	165	667039	4855265	50.61	182892	4532	8	86	124（100.0%）	124（100.0%）	0
P14	115	434192	4652970	50.79	256655	4315	5	83	124（100.0%）	124（100.0%）	0
P15	115	434054	4652812	50.79	256655	4321	5	84	124（100.0%）	124（100.0%）	0
P16	83	557314	4801026	50.58	212214	4424	7	84	124（100.0%）	124（100.0%）	0
P17	166	393033	4695894	50.62	194112	4382	5	82	124（100.0%）	124（100.0%）	0
P18	163	321956	4840951	50.6	125694	4508	8	86	124（100.0%）	124（100.0%）	0
P19	533	250755	4713618	50.88	71488	4463	6	83	124（100.0%）	121（100.0%）	3
P20	149	632335	4922563	50.61	185948	4649	4	84	124（100.0%）	124（100.0%）	0
P21	116	434054	4652935	50.79	256655	4319	5	84	124（100.0%）	124（100.0%）	0
P22	140	430582	4664975	50.79	256655	4317	13	83	124（100.0%）	124（100.0%）	0
