# Supplementary material for: Whole-genome analysis of escherichia coli isolated from captive giant pandas (ailuropoda melanoleuca) at the Dujiangyan base of the China conservation and research center for the giant panda, Sichuan, China
Source: Acta Vet Scand. 2025 May 29;67:27. doi: 10.1186/s13028-025-00812-x (PMC12123739; doi:10.1186/s13028-025-00812-x)
Supplement: Supplementary file 5 — Supplementary Material 5: Supplementary Table S5: cgMLST typing results of 30 E. coli isolates [file 13028_2025_812_MOESM5_ESM.xlsx]

## Sheet: Sheet1
Supplementary Table S5：cgMLST typing results of 30 E. coli isolates
sample name	cgST
P1	98304
P2	39266
P3	31372
P4	142026
P5	96844
P6	32376
P7	68980
P8	95373
P9	135512
P10	123144
P11	126239
P12	97036
P13	96571
P14	68986
P15	68986
P16	43291
P17	34830
P18	31372
P19	31405
P20	126086
P21	68986
P22	68986
AMSHJX01	80092
AMSHJX02	79466
AMSHJX03	142652
AMSHJX04	32364
ATCC 25922	4391
EcAZ01	26481
MG1655	80213
Nissle1917	6950
